# Supplementary material for: Chromosome groups 5, 6 and 7 harbor major quantitative trait loci controlling root traits in bread wheat (Triticum aestivum L.)
Source: Front Plant Sci. 2023 Mar 20;14:1092992. doi: 10.3389/fpls.2023.1092992 (PMC10067626; doi:10.3389/fpls.2023.1092992)
Supplement: Supplementary file 1 [file Table_1.xlsx]

## Sheet: Sheet1
Supplementary Table S1. Genes within and near the markers flanking Q.rm.uwa.6AS, and Q.rd.uwa.7BL on chromosomes 6AS and 7BL of recombinant inbred lines (RILs) of hexaploid wheat.			Reference
QTL	Candidate Gene	Gene Function	Halder et al. (2022)
Q.rm.uwa.6AS	TraesCS6A01G011600	MADS-box transcription factor 21
	TraesCS6A01G011700	MADS-box transcription factor
	TraesCS6A01G010900	S-adenosylmethionine decarboxylase proenzyme
	TraesCS6A01G015800	Cytosine-specific methyltransferase
	TraesCS6A01G016900	SKP1-like protein
	TraesCS6A01G017300	"
	TraesCS6A01G018600	Aspartate aminotransferase
	TraesCS6A01G020100	Protein tyrosine kinase
	TraesCS6A01G012800	Leucine-rich repeat receptor-like protein kinase family protein
	TraesCS6A01G012900	"
	TraesCS6A01G013000	"
	TraesCS6A01G013100	"
	TraesCS6A01G013500	"
	TraesCS6A01G028300	"
	TraesCS6A01G028400	"
	TraesCS6A01G028500	"
	TraesCS6A01G029100	"
	TraesCS6A01G029200	"
	TraesCS6A01G037300	"
	TraesCS6A01G043300	"
	TraesCS6A01G043700	"
	TraesCS6A01G044000	"
	TraesCS6A01G044100	"
	TraesCS6A01G044200	"
	TraesCS6A01G044300	"
	TraesCS6A01G045400	"
	TraesCS6A01G029800	Peroxidase
	TraesCS6A01G047200	"
	TraesCS6A01G047300	"
	TraesCS6A01G047400	"
	TraesCS6A01G047500	"
	TraesCS6A01G047600	"
	TraesCS6A01G037700	MYB transcription factor
	TraesCS6A01G047900	60S ribosomal protein L13
Q.rd.uwa.7BL	TraesCS7B01G192200	Beta-glucosidase; Glycosyl hydrolases family 1, N-terminal conserved site
	TraesCS7B01G192700	"
	TraesCS7B01G192800	Acetyl-coenzyme A carboxylase carboxyl transferase subunit beta, chloroplastic; Ulp1 protease family, C-terminal catalytic domain
	TraesCS7B01G194200	Thioredoxin reductase; Pyridine nucleotide-disulphide oxidoreductase, class-II; Pyridine nucleotide-disulphide oxidoreductase, class-II; FAD/NAD(P)-binding domain
	TraesCS7B01G194700	Jasmonate O-methyltransferase; S-adenosyl-L-methionine-dependent methyltransferase; SAM dependent carboxyl methyltransferase
	TraesCS7B01G198700	"
	TraesCS7B01G200400	Activator of 90 kDa heat shock ATPase-like protein
	TraesCS7B01G202600	Caffeoyl-CoA O-methyltransferase; O-methyltransferase; S-adenosyl-L-methionine-dependent methyltransferase
	TraesCS7B01G204400	Monodehydroascorbate reductase; Pyridine nucleotide-disulphide oxidoreductase
	TraesCS7B01G206100	Inositol 2-dehydrogenase; Oxidoreductase family, C-terminal alpha/beta domain
	TraesCS7B01G206700	Lysine-specific histone demethylase 1-like protein; Flavin containing amine oxidoreductase
	TraesCS7B01G206900	External alternative NAD(P)H-ubiquinone oxidoreductase B2, mitochondrial; EF-Hand 1, calcium-binding site; FAD/NAD(P)-binding domain
	TraesCS7B01G206900	External alternative NAD(P)H-ubiquinone oxidoreductase B2, mitochondrial; Pyridine nucleotide-disulphide oxidoreductase
	TraesCS7B01G209200	Ribosomal RNA small subunit methyltransferase F; S-adenosyl-L-methionine-dependent methyltransferase; RNA (C5-cytosine) methyltransferase
	TraesCS7B01G212300	Acid phosphatase/vanadium-dependent haloperoxidase related
	TraesCS7B01G215200	Methyltransferase; S-adenosyl-L-methionine-dependent methyltransferase
	TraesCS7B01G217700	Hexosyltransferase
	TraesCS7B01G219500	"
	TraesCS7B01G219900	"
	TraesCS7B01G221100	Non-lysosomal glucosylceramidase; Glycosyl-hydrolase family 116, catalytic regio
	TraesCS7B01G221400	"
	TraesCS7B01G223300	Serine protease HTRA1; Peptidase S1, PA clan
	TraesCS7B01G223500	"
	TraesCS7B01G227800	"
	TraesCS7B01G228000	"
	TraesCS7B01G229200	"
	TraesCS7B01G231600	"
	TraesCS7B01G232700	Spermidine synthase; S-adenosyl-L-methionine-dependent methyltransferase
	TraesCS7B01G233500	"
	TraesCS7B01G234300	Methionine aminopeptidase; Metallopeptidase family M24; Peptidase M24
	TraesCS7B01G236300	"
	TraesCS7B01G236800	Glucan endo-1,3-beta-glucosidase 1
	TraesCS7B01G237300	"
	TraesCS7B01G238100	"
	TraesCS7B01G238300	"
	TraesCS7B01G238800	UDP-glycosyltransferase
	TraesCS7B01G240300	MADS-box protein-like
	TraesCS7B01G240400	"
	TraesCS7B01G240500	"
	TraesCS7B01G211300	MADS-box transcription factor family protein
	TraesCS7B01G247300	"
	TraesCS7B01G211300	"
	TraesCS7B01G286600	MADS-box transcription factor
	TraesCS7B01G377700	"
	TraesCS7B01G378700	"
	TraesCS7B01G379100	"
	TraesCS7B01G220200	MADS-box transcription factor; Transcription factor, K-box
	TraesCS7B01G245500	O-methyltransferase; S-adenosyl-L-methionine-dependent methyltransferase
	TraesCS7B01G247500	Peptide methionine sulfoxide reductase msrB
	TraesCS7B01G248700	"
	TraesCS7B01G251100	"
	TraesCS7B01G251200	"
	TraesCS7B01G252500	"
	TraesCS7B01G252600	NADP-dependent alkenal double bond reductase
	TraesCS7B01G253900	"
	TraesCS7B01G253900	"
	TraesCS7B01G254400	26S protease regulatory subunit, putative; AAA+ ATPase domain; P-loop containing nucleoside triphosphate hydrolase
	TraesCS7B01G256000	"
	TraesCS7B01G256000	"
	TraesCS7B01G256700	Zeaxanthin epoxidase, chloroplastic
	TraesCS7B01G261100	Heat shock protein HSP20/alpha crystallin family
	TraesCS7B01G261400	"
	TraesCS7B01G261500	"
	TraesCS7B01G263800	Methyltransferase; S-adenosyl-L-methionine-dependent methyltransferase
	TraesCS7B01G266300	Elongation factor 1-gamma; Glutathione S-transferase, N-terminal domain
	TraesCS7B01G267300	Heat shock transcription factor
	TraesCS7B01G267800	"
	TraesCS7B01G272500	"
	TraesCS7B01G274200	"
	TraesCS7B01G274300	"
	TraesCS7B01G274500	"
	TraesCS7B01G274900	"
	TraesCS7B01G275000	"
	TraesCS7B01G275200	"
	TraesCS7B01G276100	"
	TraesCS7B01G242200	Chaperone DnaJ; Heat shock protein DnaJ, cysteine-rich domain
	TraesCS7B01G277100	Ribosomal RNA small subunit methyltransferase B; S-adenosyl-L-methionine-dependent methyltransferase
	TraesCS7B01G277800	"
	TraesCS7B01G278500	Aspartic proteinase
	TraesCS7B01G278700	"
	TraesCS7B01G279900	Glucan endo-1,3-beta-glucosidase, putative
	TraesCS7B01G280400	26S protease regulatory subunit
	TraesCS7B01G280700	Polyamine oxidase
	TraesCS7B01G283900	"
	TraesCS7B01G284800	"
	TraesCS7B01G285700	"
	TraesCS7B01G286500	"
	TraesCS7B01G288100	DNAJ heat shock N-terminal domain-containing protein
	TraesCS7B01G295100	"
	TraesCS7B01G295200	"
	TraesCS7B01G295300	NADH dehydrogenase subunit 4L; NADH-ubiquinone/plastoquinone oxidoreductase chain 4L
	TraesCS7B01G295900	"
	TraesCS7B01G297200	"
	TraesCS7B01G298400	"
	TraesCS7B01G298500	"
	TraesCS7B01G298600	"
	TraesCS7B01G299400	"
	TraesCS7B01G301400	Methionine--tRNA ligase;Aminoacyl-tRNA synthetase, class I, conserved site
	TraesCS7B01G305000	Eukaryotic aspartyl protease family protein, putative
	TraesCS7B01G305800	ADP-ribosylation factor-like protein 6
	TraesCS7B01G307100	"
	TraesCS7B01G307900	"
	TraesCS7B01G308400	"
	TraesCS7B01G309100	Poly [ADP-ribose] polymerase
	TraesCS7B01G311600	12-oxophytodienoate reductase; NADH:flavin oxidoreductase / NADH oxidase family
	TraesCS7B01G311800	Ulp1 protease family, carboxy-terminal domain protein
	TraesCS7B01G312000	"
	TraesCS7B01G312100	"
	TraesCS7B01G314100	Ribosomal RNA large subunit methyltransferase E
	TraesCS7B01G314500	NAD(P)-binding Rossmann-fold superfamily protein;
	TraesCS7B01G316000	"
	TraesCS7B01G320500	"
	TraesCS7B01G321000	Metallo-hydrolase/oxidoreductase superfamily protein
	TraesCS7B01G323400	"
	TraesCS7B01G323900	"
	TraesCS7B01G324400	"
	TraesCS7B01G325300	"
	TraesCS7B01G325800	"
	TraesCS7B01G326400	ATP-dependent zinc metalloprotease FtsH
	TraesCS7B01G328000	Ulp1 protease family, C-terminal catalytic domain containing protein, expressed
	TraesCS7B01G328400	"
	TraesCS7B01G328600	"
	TraesCS7B01G330900	Heat shock 70 kDa protein
	TraesCS7B01G331200	protease Do-like protein
	TraesCS7B01G331400	"
	TraesCS7B01G333600	Gibberellin 3-beta-dioxygenase 2-1
	TraesCS7B01G334700	"
	TraesCS7B01G335700	"
	TraesCS7B01G337800	Seed maturation protein LEA 4
	TraesCS7B01G342600	"
	TraesCS7B01G342700	S-adenosyl-L-methionine-dependent methyltransferases superfamily protein
	TraesCS7B01G342900	Serine protease HTRA1
	TraesCS7B01G343000	Serine protease HtrA-like
	TraesCS7B01G345700	Intracellular protease 1
	TraesCS7B01G346700	Auxin response factor
	TraesCS7B01G348600	External alternative NAD(P)H-ubiquinone oxidoreductase B2, mitochondrial
	TraesCS7B01G349700	Gibberellin 2-oxidase
	TraesCS7B01G350300	Beta-glucosidase, putative
	TraesCS7B01G351900	Protease inhibitor/seed storage/lipid transfer family protein
	TraesCS7B01G352400	"
	TraesCS7B01G353100	"
	TraesCS7B01G353200	"
	TraesCS7B01G353700	Myb/SANT-like domain-containing protein
	TraesCS7B01G357400	ATP-dependent Clp protease ATP-binding subunit
	TraesCS7B01G357500	"
	TraesCS7B01G357600	"
	TraesCS7B01G357900	MYB-related transcription factor
	TraesCS7B01G359100	"
	TraesCS7B01G360500	"
	TraesCS7B01G360700	"
	TraesCS7B01G360900	"
	TraesCS7B01G361100	"
	TraesCS7B01G361200	"
	TraesCS7B01G361300	"
	TraesCS7B01G361700	"
	TraesCS7B01G363500	"
	TraesCS7B01G364700	Alpha-glucosidase
	TraesCS7B01G366300	"
	TraesCS7B01G367100	"
	TraesCS7B01G369100	"
	TraesCS7B01G369800	"
	TraesCS7B01G370000	Glutathione S-transferase
	TraesCS7B01G370700	"
	TraesCS7B01G372000	Homeodomain-like superfamily protein; Myb-like DNA-binding domain
	TraesCS7B01G372500	Myb-like DNA-binding domain
	TraesCS7B01G373000	ATP-dependent zinc metalloprotease FTSH protein
	TraesCS7B01G375600	"
	TraesCS7B01G376000	"
	TraesCS7B01G379700	NADH-ubiquinone oxidoreductase chain 5
	TraesCS7B01G380300	"
	TraesCS7B01G381600	Thioredoxin
	TraesCS7B01G382200	rRNA 2'-O-methyltransferase fibrillarin 2
	TraesCS7B01G382700	Eukaryotic aspartyl protease family protein
	TraesCS7B01G384100	Glucan endo-1,3-beta-glucosidase-like protein 3
	TraesCS7B01G385700	Myb-like DNA-binding domain
	TraesCS7B01G386200	Myb-like DNA-binding domain
	TraesCS7B01G387600	Cysteine protease, putative
	TraesCS7B01G389600	Heat shock family protein; HSP20-like chaperone
	TraesCS7B01G389800	"
	TraesCS7B01G395300	Methionine--tRNA ligase
	TraesCS7B01G395600	NAD(P)H-quinone oxidoreductase subunit I, chloroplastic
	TraesCS7B01G398800	"
	TraesCS7B01G400900	Oxygen-dependent choline dehydrogenase
	TraesCS7B01G401400	"
	TraesCS7B01G402900	"
	TraesCS7B01G403000	"
	TraesCS7B01G403100	"
	TraesCS7B01G403200	Peptide methionine sulfoxide reductase A4, chloroplastic
	TraesCS7B01G404200	"
	TraesCS7B01G404300	"
	TraesCS7B01G404800	ADP-ribosylation factor GTPase-activating protein 2
	TraesCS7B01G405400	Ubiquitin carboxyl-terminal hydrolase family protein
	TraesCS7B01G408700	Myb/SANT-like DNA-binding domain protein; DnaJ homolog subfamily C member 2
	TraesCS7B01G409300	NADH-quinone oxidoreductase subunit C
	TraesCS7B01G409500	Eukaryotic aspartyl protease family protein
	TraesCS7B01G416300	"
	TraesCS7B01G424400	Methyltransferase; S-adenosyl-L-methionine-dependent methyltransferase
	TraesCS7B01G425600	"
	TraesCS7B01G427100	"
	TraesCS7B01G440300	Methyltransferase family protein; S-adenosyl-L-methionine-dependent methyltransferase
	TraesCS7B01G443300	"
	TraesCS7B01G444800	"
	TraesCS7B01G445000	"
	TraesCS7B01G431200	Puroindoline b
	TraesCS7B01G433300	Protein OS-9; Mannose-6-phosphate receptor binding domain
	TraesCS7B01G437500	"
	TraesCS7B01G445200	40S ribosomal protein S21
	TraesCS7B01G446900	Chaperone protein htpG family protein; Heat shock protein Hsp90 family
	TraesCS7B01G268100	Metallo-hydrolase/oxidoreductase superfamily protein
	TraesCS7B01G268400	Reductase 1; Aldo/keto reductase
	TraesCS7B01G270700	Ulp1 protease family, C-terminal catalytic domain containing protein, expressed
	TraesCS7B01G272300	"
	TraesCS7B01G429100	NADH-ubiquinone oxidoreductase chain 1
	TraesCS7B01G429800	Methyltransferase-like;S-adenosyl-L-methionine-dependent methyltransferase
	TraesCS7B01G429900	ATP-dependent zinc metalloprotease FtsH
	TraesCS7B01G430600	"
	TraesCS7B01G430800	"
NOTE: " indicates the similar proteins encoded by different gene/genes
