# Supplementary material for: Chromosome groups 5, 6 and 7 harbor major quantitative trait loci controlling root traits in bread wheat (Triticum aestivum L.)
Source: Front Plant Sci. 2023 Mar 20;14:1092992. doi: 10.3389/fpls.2023.1092992 (PMC10067626; doi:10.3389/fpls.2023.1092992)
Supplement: Supplementary file 2 [file Table_2.xlsx]

## Sheet: Sheet1
Supplementary Table S2. In-silico expression of the putative candidate genes identified from candidate quantitative trait loci (QTL) in root tissue of different wheat cultivars under different stress conditions.
QTL	Genes	Cultivars	Stress	log2tpm value
Q.rm.uwa.6AS	TraesCS6A01G020400	Azhurnaya	None	0.114073
	TraesCS6A01G021000	Chinese Spring	None	0.143678
	TraesCS6A01G022800	Chinese Spring	None	0.593398
	TraesCS6A01G024400	Azhurnaya	None	0.19744
	TraesCS6A01G026500	Azhurnaya	None	7.17035
	TraesCS6A01G036800	Nullitetra Chinese Spring	None	7.11791
	TraesCS6A01G033500	Chinese Spring	None	0.208
	TraesCS6A01G016000	Nullitetra Chinese Spring	None	3.27021
	TraesCS6A01G016400	Chinese Spring	Phosphorous starvation 10 days	0.974118
	TraesCS6A01G016500	Chinese Spring	None	2.0518
	TraesCS6A01G016600	Azhurnaya	None	1.12329
	TraesCS6A01G016700	Azhurnaya	None	2.411
	TraesCS6A01G016800	Chinese Spring	None	3.14747
Q.rd.uwa.7BL	TraesCS7B01G404000	Azhurnaya	None	124.319
	TraesCS7B01G254900	Nullitetra Chinese Spring	None	24.6585
	TraesCS7B01G317300	Chinese Spring	None	0.323602
	TraesCS7B01G368400	Azhurnaya	None	14.9456
	TraesCS7B01G372600	Chinese Spring	None	13.4633
	TraesCS7B01G446200	Chinese Spring	None	0.888919
	TraesCS7B01G255900	Azhurnaya	None	1.77357
	TraesCS7B01G283300	Azhurnaya	None	4.60678
	TraesCS7B01G391700	Azhurnaya	None	0.022566
	TraesCS7B01G289600	Chinese Spring	Phosphorous starvation 10 days	333.101
	TraesCS7B01G337900	Chinese Spring	None	0.226008
	TraesCS7B01G338300	Azhurnaya	None	0.40799
	TraesCS7B01G338400	N1DT1A	None	2.04061
	TraesCS7B01G338500	Chinese Spring	None	1.8439
	TraesCS7B01G351500	Chinese Spring	None	0.0607839
	TraesCS7B01G351600	Chinese Spring	None	0
	TraesCS7B01G351700	N5DTA	None	0.0733422
	TraesCS7B01G351800	Chinese Spring	None	2.48793
	TraesCS7B01G374800	Chinese Spring	None	360.653
	TraesCS7B01G374900	Chinese Spring	None	36.9134
	TraesCS7B01G442000	Chinese Spring	None	8.44764
tpm stands for transcripts per million.
